# Supplementary material for: Introducing the Algerian Mitochondrial DNA and Y-Chromosome Profiles into the North African Landscape
Source: PLoS One. 2013 Feb 19;8(2):e56775. doi: 10.1371/journal.pone.0056775 (PMC3576335; doi:10.1371/journal.pone.0056775)
Supplement: Table S4 — Distribution of H subhaplogroup frequencies (%) in the studied populations. (XLS) [file pone.0056775.s004.xls]

## Sheet: TS4
Table S4. Distribution of H subhaplogroup frequencies (%) in the studied populations
						Populations1,2
H Sub-HG	IP	FRA	ITS	BAL	SAM	MOR	ALG	TUN	TuAn	LIB3	EGY	CAU	MEA	ARP	ISS3
H*	17.9	41.4	28.6	57.2	15.0	23.7	27.5	31.9	34.1	35.1	58.3	54.7	61.3	52.8	51.8
H1	42.5	25.3	38.1	11.0	65.0	49.5	46.4	29.4	50.0	39.4	0.0	8.2	11.5	5.6	37.1
H1a	1.2	4.6	0.0	0.0	0.0	0.0	1.4	0.0	0.0	0.0	0.0	1.1	0.9	0.0	1.2
H1b	2.2	1.1	0.0	3.8	0.0	2.1	0.0	0.0	4.5	0.0	0.0	2.0	0.9	0.6	0.4
H2a	5.1	2.3	4.8	0.0	0.0	2.1	2.9	0.0	0.0	(-)	0.0	4.5	1.3	1.7	(-)
H2a1	0.9	0.0	0.0	1.1	0.0	0.0	1.4	0.0	0.0	1.1	16.7	5.9	1.3	15.0	(-)
H3	16.5	11.5	23.8	2.7	7.5	8.2	10.1	23.5	6.8	10.6	0.0	1.1	0.0	0.0	4.4
H4	3.4	0.0	0.0	3.8	0.0	8.2	2.9	2.5	2.3	(-)	16.7	3.1	3.8	3.3	(-)
H5a	4.8	1.1	0.0	2.7	0.0	1.0	2.9	0.8	2.3	6.4	0.0	0.6	1.7	0.6	(-)
H6a	3.3	6.9	0.0	2.7	2.5	2.1	2.9	0.8	0.0	(-)	0.0	3.7	0.9	2.8	(-)
H6b	0.0	0.0	0.0	0.0	7.5	0.0	0.0	0.0	0.0	1.1	0.0	1.4	1.3	12.8	0.0
H7	0.9	4.6	4.8	5.7	2.5	2.1	0.0	7.6	0.0	6.4	0.0	2.8	3.4	2.2	(-)
H8	0.1	1.1	0.0	3.4	0.0	0.0	0.0	0.8	0.0	0.0	0.0	0.8	1.3	0.6	1.2
H11a	0.1	0.0	0.0	3.4	0.0	1.0	0.0	0.8	0.0	0.0	0.0	1.1	0.0	0.0	2.4
H13a1	0.9	0.0	0.0	1.9	0.0	0.0	1.4	1.7	0.0	(-)	8.3	4.5	4.3	1.1	(-)
H14a	0.1	0.0	0.0	0.8	0.0	0.0	0.0	0.0	0.0	0.0	0.0	2.0	3.8	0.6	1.6
H20	0.1	0.0	0.0	0.0	0.0	0.0	0.0	0.0	0.0	0.0	0.0	2.3	2.6	0.6	0.0
H classifed	883	87	21	264	40	97	69	119	44	94	12	353	235	180	251
NH4	976	90	33	264	48	106	69	119	44	94	12	353	245	181	263
N5	2204	211	98	635	230	417	240	473	155	282	313	1662	1076	2307	885
%H	44.3	42.7	33.7	41.6	20.9	25.4	28.8	25.2	28.4	33.3	3.8	21.4	22.8	7.8	29.7
h ± se6	75.3 ± 1.1	75.0 ± 3.3	74.8 ± 5.2	65.2 ± 3.2	55.6 ± 8.4	69.1 ± 3.9	70.5 ± 4.2	75.6 ± 1. 8	64.1 ± 5.0	71.0 ± 2.8	65.2 ± 13.3	68.4 ± 2.7	60.6 ± 3.6	68.0 ± 3.3	59.4 ± 1.9
1. IP = Iberian Peninsula; FRA = France; ITS = Italy + Sardinia; BAL = Balkans + Crete; SAM = Sahara + Mauritania; MOR = Morocco; ALG = Algeria (North West); TUN = Tunisia; TuAn = Tunisian Andalusians; LIB = Libya; EGY = Egypt; CAU =Caucasus; MEA = Middle East (Jordan, Syria, Palestine, Lebanon, Turkey); AGK = Arabian Peninsula (Saudi Arabia, Oman, Kuwait, Yemen, Dubai, others Gulf states); ISS =…
2. References listed in Supplementary Table S5.
3. (-) = Not typed subhaplogroups.
4. NH= Total number of H haplogroup assigned samples.
5. N= Total number of samples.
6. h ± se= Gene haplogroup diversity and standard error in percentage
