# Supplementary material for: Introducing the Algerian Mitochondrial DNA and Y-Chromosome Profiles into the North African Landscape
Source: PLoS One. 2013 Feb 19;8(2):e56775. doi: 10.1371/journal.pone.0056775 (PMC3576335; doi:10.1371/journal.pone.0056775)
Supplement: Table S5 — References of the populations studied in Table S4. (XLS) [file pone.0056775.s005.xls]

## Sheet: TS5
Table S5. References of the populations studied in Supplementary Table S4 (H subgroups).
Code	Populations	Sample Size	References
IP	Iberian Peninsula (Spain + Portugal)	2204	Pereira 2005, Enafaa et al. 2009, Alvarez-Iglesias et al. 2009, García et al. 2011
FRA	France	211	García et al. 2011, Loogväli et al.2004, Pereira et al. 2005
ITS	Italy + Sardinia	98	Pereira et al. 2005
BAL	Creta + Balkans	635	Brandstaetter et al. 2008, Loogväli et al.2004
SAM	Sahara + Mauritania	230	Enafaa et al. 2009
MOR	Morocco Arabs + Berbers	417	Enafaa et al. 2009, Harich et al. 2010, Costa et al. 2009
ALG	Algeria (North West)	240	This study
TUN	Tunisia Arabs + Berbers	473	Enafaa et al. 2009, Costa et al. 2009, Cherni et al. 2009
TuAn	Tunisian Andalusians	155	Cherni et al. 2009
LIB	Libya	282	Enafaa et al. 2009, Fadhlaoui-Zid et al 2011
EGY	Egypt	313	Saunier et al. 2009, Kujanova et al. 2009
CAU	Caucasus (Georgia, Northwest Caucasus, Caucasus, Dagestan, Armenia, Karachia, Ossetia)	1662	Roostalu et al. 2007, Pereira et al. 2005
MEA	Middle East (Jordan, Syria, Palestine, Lebanon, Turkey)	1076	Enafaa et al. 2009, Roostalu et al. 2007, Pereira et al. 2005
ARP	Arabian Peninsula (Saudi Arabia, Oman, Kuwai, Yemen, Dubai, others Gulf states)	2307	Abu-Amero et al. 2007, Abu-Amero et al. 2008, Enafaa et al. 2009, Roostalu et al. 2007, Brandstaetter et al. 2008, Pereira et al. 2005, Scheible et al 2011
ISS	Italy + Sicily + Sardinia	885	Pereira et al. 2005, Achilli et al. 2007, Ottoni et al. 2009, Messina et al 2010
References:
Alvarez-Iglesias V, Mosquera-Miguel A, Cerezo M, Quintáns B, Zarrabeitia MT, Cuscó I, Lareu MV, García O, Pérez-Jurado L, Carracedo A, Salas A. 2009. New population and phylogenetic features of the internal variation within mitochondrial DNA macro-haplogroup R0. PLoS One 4(4):e5112
Abu-Amero KK, González AM, Larruga JM, Bosley TM, Cabrera VM. 2007. Eurasian and African mitochondrial DNA influences in the Saudi Arabian population. BMC Evol Bio. 1;7:32
Abu-Amero KK, Larruga JM, Cabrera VM, González AM. 2008. Mitochondrial DNA structure in the Arabian Peninsula. BMC Evol Biol 12;8:45
Achilli A, Olivieri A, Pala M, Metspalu E, Fornarino S, Battaglia V, Accetturo M, Kutuev I, Khusnutdinova E, Pennarun E, Cerutti N, Di Gaetano C, Crobu F, Palli D, Matullo G, Santachiara-Benerecetti AS, Cavalli-Sforza LL, Semino O, Villems R, Bandelt HJ, Piazza A, Torroni A. 2007. Mitochondrial DNA variation of modern Tuscans supports the near eastern origin of Etruscans. Am J Hum Genet 80(4):759…
Brandstaetter A, Zimmermann B, Wagner J, Goebel T, Roeck AW, Salas A, Carracedo A, Parson W. 2008. Timing and deciphering mitochondrial DNA macro-haplogroup R0 variability in Central Europe and Middle East. BMC Evol Biol. 8:191
Costa MD, Cherni L, Fernandes V, Freitas F, Ammar El Gaaied AB, Pereira L. 2009. Data from complete mtDNA sequencing of Tunisian centenarians: testing haplogroup association and the "golden mean" to longevity. Mech Ageing Dev 130(4):222-226
Cherni L, Fernandes V, Pereira JB, Costa MD, Goios A, Frigi S, Yacoubi-Loueslati B, Amor MB, Slama A, Amorim A, El Gaaied AB, Pereira L. 2009. Post-last glacial maximum expansion from Iberia to North Africa revealed by fine characterization of mtDNA H haplogroup in Tunisia. Am J Phys Anthropol 139(2):253-260
Ennafaa H, Cabrera VM, Abu-Amero KK, González AM, Amor MB, Bouhaha R, Dzimiri N, Elgaaïed AB, Larruga JM. 2009. Mitochondrial DNA haplogroup H structure in North Africa. BMC Genet 25;10:8
Fadhlaoui-Zid K, Rodríguez-Botigué L, Naoui N, Benammar-Elgaaied A, Calafell F, Comas D. 2011. Mitochondrial DNA structure in North Africa reveals a genetic discontinuity in the Nile Valley. Am J Phys Anthropol 145(1):107-117
García O, Fregel R, Larruga JM, Álvarez V, Yurrebaso I, Cabrera VM, González AM.2011. Using mitochondrial DNA to test the hypothesis of a European post-glacial human recolonization from the Franco-Cantabrian refuge. Heredity 106(1):37-45
Harich N, Costa MD, Fernandes V, Kandil M, Pereira JB, Silva NM, Pereira L. 2010. The trans-Saharan slave trade - clues from interpolation analyses and high-resolution characterization of mitochondrial DNA lineages. BMC Evol Biol. 10;10:138
Kujanová M, Pereira L, Fernandes V, Pereira JB, Cerný V. 2009. Near eastern neolithic genetic input in a small oasis of the Egyptian Western Desert. Am J Phys Anthropol 140(2):336-46
Loogväli EL, Roostalu U, Malyarchuk BA, Derenko MV, Kivisild T, Metspalu E, Tambets K, Reidla M, Tolk HV, Parik J, Pennarun E, Laos S, Lunkina A, Golubenko M, Barac L, Pericic M, Balanovsky OP, Gusar V, Khusnutdinova EK, Stepanov V, Puzyrev V, Rudan P, Balanovska EV, Grechanina E, Richard C, Moisan JP, Chaventré A, Anagnou NP, Pappa KI, Michalodimitrakis EN, Claustres M, Gölge M, Mikerezi I, Usan…
Messina F, Scorrano G, Labarga CM, Rolfo MF, Rickards O. 2010. Mitochondrial DNA variation in an isolated area of Central Italy. Ann Hum Biol 37(3):385-402
Ottoni C., Martinez-Labarga C., Vitelli L., Scano G., Fabrini E., Contini I., Biondi G., and Rickards O. 2009. Human mitochondrial DNA variation in Southern Italy. Annals of Human Biology 36(6): 785-811
Pereira L, Richards M, Goios A, Alonso A, Albarrán C, Garcia O, Behar DM, Gölge M, Hatina J, Al-Gazali L, Bradley DG, Macaulay V, Amorim A. 2005. High-resolution mtDNA evidence for the late-glacial resettlement of Europe from an Iberian refugium. Genome Res 15(1):19-24
Saunier JL, Irwin JA, Strouss KM, Ragab H, Sturk KA, Parsons TJ. 2008. Mitochondrial control region sequences from an Egyptian population sample. Forensic Sci Int Genet 3(3):e97-103
Roostalu U, Kutuev I, Loogväli EL, Metspalu E, Tambets K, Reidla M, Khusnutdinova EK, Usanga E, Kivisild T, Villems R. 2007. Origin and expansion of haplogroup H, the dominant human mitochondrial DNA lineage in West Eurasia: the Near Eastern and Caucasian perspective. Mol Biol Evol 24(2):436-448
Scheible M, Alenizi M, Sturk-Andreaggi K, Coble MD, Ismael S, Irwin JA. 2011. Mitochondrial DNA control region variation in a Kuwaiti population sample. Forensic Sci Int Genet 5(4):e112-3
