# Supplementary material for: Introducing the Algerian Mitochondrial DNA and Y-Chromosome Profiles into the North African Landscape
Source: PLoS One. 2013 Feb 19;8(2):e56775. doi: 10.1371/journal.pone.0056775 (PMC3576335; doi:10.1371/journal.pone.0056775)
Supplement: Table S6 — Y-chromosome haplogroup frequencies (%) in the studied populations. (XLS) [file pone.0056775.s006.xls]

## Sheet: TS6
Table S6. Y-chromosome haplogroup frequencies (%) in the studied populations
								Populations1,2
Haplogroup	Marker	IP	FRC	ISS	BAL	SAM	MOR	ALG	TUN	LIB	EGY	CAU	TUR	LEQ	IRN	ARP
A	M91,M13	-	-	0.09	0.03	-	0.26	-	-	-	1.35	-	0.38	0.18	-	0.16
B	M60, M181, SRY10831.1,M150,M109,M112	0.05	-	-	-	0.53	0.66	-	0.17	-	-	-	-	0.04	0.53	0.81
C	RPS4Y,M130,M217,M48,M356,M168	0.1	-	0.06	0.10	-	-	-	-	-	-	0.75	1.34	0.04	0.18	0.97
DE	M1,YAP,M174,M40,M96,M75,M98	-	-	0.12	-	-	-	-	-	-	-	0.2	-	-	-	0.81
E1a	M33	0.25	-	0.21	0.03	5.29	2.76	0.64	0.5	-	0.54	-	-	0.33	-	0.32
E1b1	P2,M2,U175,M191	0.61	-	0.15	-	6.88	3.29	5.13	0.67	38.55	2.43	-	0.57	0.62	1.41	5.66
E1b1b1	M35	0.56	0.13	1.76	0.39	-	4.21	0.64	1.66	-	3.24	-	-	0.44	-	1.94
E1b1b1a	M78	0.2	-	0.12	0.19	-	0.79	1.92	-	-	0.81	-	-	-	-	0.49
E1b1b1a1	V12	0.25	0.13	0.47	0.19	-	0.26	0.64	-	-	7.03	0.36	0.76	-	-	-
E1b1b1a1b	V32	-	-	-	-	-	-	-	-	-	1.62	-	-	-	-	-
E1b1b1a2	V13	1.83	3.74	5.50	15.83	-	0.26	0.64	-	2.41	0.81	0.39	3.82	1.24	1.77	0.32
E1b1b1a3	V22	0.86	0.26	2.35	0.35	-	1.84	1.28	3	-	9.19	-	0.38	8.72	3.53	2.43
E1b1b1a4	V65	0.1	-	0.68	0.13	-	3.68	1.92	3.16	4.82	2.43	-	-	-	-	-
E1b1b1b	M81	4.41	0.39	0.79	0.06	55.56	67.37	44.23	62.73	45.78	11.89	-	0.19	0.84	-	0.16
E1b1b1c	M123,M34	1.17	1.29	1.12	0.77	11.11	0.66	1.28	1.16	-	6.76	0.31	5.54	5.36	0.88	5.66
F	M89,M282	0.15	-	3.41	0.42	-	0.26	3.85	2.66	-	1.08	0.03	-	0.15	0.35	1.29
G	M201,M285,P15,P16,M406	4.57	5.80	8.73	4.01	-	0.66	-	0.17	-	5.68	29.71	10.9	5.47	7.77	2.91
H	M69,M52,M82,M197,M370	-	-	-	1.38	-	-	-	-	-	-	0.06	0.57	-	2.65	2.1
I	M170,M253,P259,M227,M507	3.35	10.95	14.88	4.40	-	0.13	-	0.17	-	0.54	0.22	2.29	1.42	0.35	-
I1b	P215,M438,P37.2,M359,P41.2	0.56	2.32	0.50	23.60	-	-	-	-	-	-	1.65	2.49	0.95	0.35	-
I1b2	M26	2.28	0.52	0.53	0.03	-	-	-	-	-	-	-	-	-	-	-
I1c	M223,M284,P78,P95	1.37	3.35	1.35	1.00	-	-	-	-	-	-	0.22	0.57	0.47	-	-
J1	M304,M267,P58,M365,M368,M369	1.67	1.68	2.97	2.28	13.23	6.32	21.79	16.64	-	20.81	18.54	9.18	30.83	8.13	44.01
J2	M172,M410,M158,M319,DYS445=6,M339,M340	4.36	4.12	8.17	6.26	-	1.32	0.64	1.33	-	4.59	6.39	15.11	6.31	13.43	6.47
J2a1	M47	-	-	0.06	-	-	-	-	0.33	-	-	0.08	1.15	8.14	3.36	1.46
J2a2	M67,M166	1.42	0.64	3.97	2.54	-	-	3.85	0.5	-	1.08	17.7	3.63	4.89	2.12	1.29
J2a2a	M92	0.51	0.52	1.06	1.19	-	-	-	-	-	0.27	0.56	2.68	0.07	1.24	0.32
J2b	M12,M102,M280, M241	1.37	1.42	2.97	5.49	-	-	-	0.67	-	0.81	0.42	1.72	1.64	3.71	1.78
K	M9,M184	0.71	0.52	0.59	0.19	-	0.53	0.64	0.33	-	0.27	0.08	1.53	0.69	0.71	4.37
L	M11, M20, M27,M76,M317,M274,M349,M357	-	0.52	0.12	0.19	-	-	-	-	-	0.81	2.9	4.21	3.43	8.48	2.27
N	M231,M214,LLY22g,Tat,M178	0.05	-	-	0.26	-	-	-	-	-	-	0.98	3.82	0.15	2.12	-
O	M175,M119	-	-	-	-	-	-	-	-	-	0.27	0.31	0.19	0.07	1.41	0.65
P,R	92R7,M207,M173, M45	0.36	-	0.15	0.19	-	0.26	-	0.33	2.41	0.54	0.03	0.19	0.66	0.71	0.32
Q	MEH2,M242,P36.2,M25,M346	0.15	0.39	0.18	0.13	-	-	0.64	-	-	0.27	1.2	1.91	1.2	6.01	1.46
R1a1	M420,M17, M198, M204, M458	1.32	3.22	2.71	13.58	-	-	0.64	0.5	-	2.16	8.66	6.88	3.39	17.49	6.31
R1b	M173, M343,P25,M73	0.1	-	0.62	0.51	-	-	-	-	-	-	1.12	1.34	0.36	1.24	0.16
R1b1a	V88,M18	-	0.13	0.47	-	6.88	0.92	2.56	1.83	6.02	2.97	-	-	5.47	0.35	-
R1b1b	M269	-	-	0.97	2.86	0.53	-	1.28	0.33	-	2.97	0.14	1.72	0.22	1.77	0.81
R1b1b1	L23	0.51	1.29	4.50	4.56	-	-	-	-	-	-	5.92	11.47	1.09	4.06	1.62
R1b1b1a	M412,P310	1.07	0.77	0.79	0.10	-	-	0.64	-	-	-	-	0.19	-	0.35	-
R1b1b1a1	L11	0.51	0.52	0.59	0.13	-	-	-	-	-	-	0.08	-	-	-	-
R1b1b1a1a	U106	2.44	19.46	2.44	0.77	-	-	-	-	-	-	-	0.38	-	-	-
R1b1b1a1b	U198,P312,S116	44.5	21.52	4.26	0.77	-	0.92	2.56	-	-	-	0.14	0.38	0.44	-	-
R1b1b1a1b1	U152	2.94	10.05	16.32	2.63	-	2.63	2.56	-	-	-	-	0.57	0.22	-	-
R1b1b1a1b2	M529	2.44	2.19	0.21	0.32	-	-	-	-	-	-	-	-	-	-	-
R1b1b1a1b3,4	M65,M153	2.64	-	-	-	-	-	-	-	-	-	-	-	-	-	-
R1b1b1a1b5	SRY2627	6.09	1.03	-	-	-	-	-	-	-	-	-	-	-	-	-
R2	M479,M124	0.1	0.13	0.53	0.13	-	-	-	-	-	0.54	0.36	0.96	0.47	1.41	0.16
T	M70	2.08	1.03	2.56	2.02	-	-	-	1.16	-	6.22	0.47	0.96	3.98	2.12	0.49
	SAMPLE SIZE	1971	776	3401	3115	189	760	156	601	83	370	3581	523	2741	566	618
1. IP = Iberian Peninsula; FRC = France + Corsica; ISS = Italy + Sardinia + Sicily; BAL = Balkans + Crete; SAM = Sahara + Mauritania; MOR = Morocco; ALG = Algeria; TUN = Tunisia; LIB = Libya; EGY = Egypt; CAU =Caucasus; TUR = Turkey; LEQ = Levant (Jordan; Syria; Palestine; Lebanon; Druze) + Iraq; IRN = Iran; ARP = Arabian Peninsula (Saudi Arabia; 1. IP = Iberian Peninsula; FRC = France + Corsica;…
2. References listed in Supplementary Table S7
