# Supplementary material for: Introducing the Algerian Mitochondrial DNA and Y-Chromosome Profiles into the North African Landscape
Source: PLoS One. 2013 Feb 19;8(2):e56775. doi: 10.1371/journal.pone.0056775 (PMC3576335; doi:10.1371/journal.pone.0056775)
Supplement: Table S7 — References of the populations studied in Table S6. (XLS) [file pone.0056775.s007.xls]

## Sheet: TS7
Table S7. References of the populations studied in Supplementary Table S6 (Y-chromosome).
Code	Populations	Sample Size	References	References for haplogroup subdivision
IP	Iberian Peninsula (Spain + Portugal)	1971	Alonso et al. 2005; Adams et al. 2008; Lopez-Parra et al. 2009	E: Cruciani et al. 2007; this study; I: Rootsi et al. 2004; J: Semino et al. 2004; R: Myres et al. 2010
FRC	France + Corsica	776	Scozzari et al. 2001; Francalacci et al. 2003; King et al. 2011; Larmuseau et al. 2011	E: Cruciani et al. 2004;2007; I: Rootsi et al. 2004; R: Cruciani et al. 2010a and b; Myres et al. 2010
ISS	Italy + Sardinia + Sicily	3401	Di Giacomo et al. 2003; Francalacci et al. 2003; Capelli et al. 2006; 2007; Onofri et al. 2007; Contu et al. 2008; Ferri et al. 2008; 2009; Battaglia et al. 2009; Di Gaetano et al. 2009; King et al. 2011; Larmuseau et al. 2011	E: Cruciani et al. 2007; Caratti et al. 2009; I: Rootsi et al. 2004; J: Semino et al. 2004; Onofri et al. 2008; R: Cruciani et al. 2010a; Myres et al. 2010
BAL	Balkans + Creta	3115	Barac et al. 2003; Di Giacomo et al. 2003; Bosch et al. 2005 ; Marjanovic et al. 2005; Pericic et al. 2005; Firasat et al. 2007; Martinez et al. 2007; King et al. 2008; 2011; Battaglia et al. 2009	E: Cruciani et al. 2007; King et al. 2008; I: Rootsi et al. 2004; Martinez et al. 2007; J: Semino et al. 2004; Martinez et al. 2007; R: Myres et al. 2010
SAM	Sahara+Mauritania	189	Bosch et al. 2001; Fregel et al. 2009; Aboukhalid et al. 2010; unpublished results	E: Cruciani et al. 2007; this study; J: Semino et al. 2004; R: Cruciani et al. 2010a and b.
MOR	Morocco Arabs + Berbers	760	Bosch et al. 2001; Onofri et al. 2008; Zalloua et al. 2008a; Alvarez et al, 2009; Fregel et al. 2009; Aboukhalid et al. 2010; unpublished results	E: Cruciani et al. 2007; this study; J: Semino et al. 2004; R: Cruciani et al. 2010a and b.
ALG	Algeria	156	Arredi et al. 2004; Robino et al. 2007	E: Cruciani et al. 2007; this study; J: Semino et al. 2004; R: Cruciani et al. 2010a and b.
TUN	Tunisia Arabs + Berbers	601	Arredi et al. 2004; Capelli et al. 2006; Onofri et al. 2008; Zalloua et al. 2008a; Ennafaa et al. 2011; Fadhlaoui-zid et al. 2011	E: Cruciani et al. 2007; this study; J: Semino et al. 2004; R: Cruciani et al. 2010a and b.
LIB	Libya	83	Cruciani et al. 2007; Ottoni et al. 2011; unpublished results	E: Cruciani et al. 2007; this study; J: Semino et al. 2004; R: Cruciani et al. 2010a and b.
EGY	Egypt	370	Arredi et al. 2004; Luis et al. 2004; El-Sibai et al. 2009; Kujanova et al. 2009	E: Cruciani et al. 2007; this study; J: Semino et al. 2004; R: Cruciani et al. 2010a and b.
CAU	Caucasus	3581	Battaglia et al. 2009; Balanovsky et al. 2011; Yunusbayev et al. 2012
TUR	Turkey	523	Cinnioglu et al. 2004	E: Cruciani et al. 2007; R: Myres et al. 2010
LEQ	Levant + Iraq	2741	Al-Zahery et al. 2003; Flores et al. 2005; Sanchez et al. 2005; El-Sibai et al. 2009; Zalloua et al. 2008a; 2008b; Al-Zahery et al. 2011
IRN	Iran	566	Regueiro et al. 2006; El-Sibai et al. 2009; Haber et al. 2011
ARP	Arabian Peninsula	618	Luis et al. 2004; Cadenas et al. 2008; Abu-Amero et al. 2009; El-Sibai et al. 2009
References:
Aboukhalid R, Bouabdellah M, Abbassi M, Bentayebi K, Elmzibri M, Squalli D, Amzazi S. 2009. Haplotype frequencies for 17 Y-STR loci (AmpFlSTRY-filer) in a Moroccan population sample. Forensic Sci Int Genet. 2010 Apr;4(3):e73-4. Epub Jul 14.
Abu-Amero KK, Hellani A, González AM, Larruga JM, Cabrera VM, Underhill PA. 2009. Saudi Arabian Y-Chromosome diversity and its relationship with nearby regions. BMC Genet. 22;10:59.
Adams SM, Bosch E, Balaresque PL, Ballereau SJ, Lee AC, Arroyo E, López-Parra AM, Aler M, Grifo MS, Brion M, Carracedo A, Lavinha J, Martinez-Jarreta B, Quintana-Murci L, Picornell A, Ramon M, Skorecki K, Behar DM, Calafell F, Jobling MA. 2008. The genetic legacy of religious diversity and intolerance: paternal lineages of Christians, Jews, and Muslims in the Iberian Peninsula. Am J Hum Genet. De…
Alonso S, Flores C, Cabrera V, Alonso A, Martín P, Albarrán C, Izagirre N, de la Rua C,García O. 2005. The place of the Basques in the European Y-chromosome diversity landscape. Eur J Hum Genet 13(12):1293–1302.
Alvarez L, Santos C, Montiel R, Caeiro B, Baali A, Dugoujona JM, Aluja MP. 2009. Y-chromosome variation in South Iberia: insights into the North African contribution. Am J Hum Biol. 21(3):407-409.
Al-Zahery N, Semino O, Benuzzi G, Magri C, Passarino G, Torroni A, Santachiara-Benerecetti AS. 2003. Y-chromosome and mtDNA polymorphisms in Iraq, a crossroad of the early human dispersal and of post-Neolithic migrations. Mol Phylogenet Evol 28(3):458-472
Al-Zahery N, Pala M, Battaglia V, Grugni V, Hamod MA, Hooshiar Kashani B, Olivieri A, Torroni A, Santachiara-Benerecetti AS, Semino O. 2011. In search of the genetic footprints of Sumerians: a survey of Y-chromosome and mtDNA variation in the Marsh Arabs of Iraq. BMC Evol Biol. Oct 4;11:288.
Arredi B, Poloni ES, Paracchini S, Zerjal T, Fathallah DM, Makrelouf M, Pascali VL, Novelletto A, Tyler-Smith C. 2004. A Predominantly Neolithic Origin for Y-Chromosomal DNA Variation in North Africa. Am J Hum Genet 75:338–345.
Balanovsky O, Dibirova K, Dybo A, Mudrak O, Frolova S, Pocheshkhova E, Haber M, Platt D, Schurr T, Haak W, Kuznetsova M, Radzhabov M, Balaganskaya O, Romanov A, Zakharova T, Soria Hernanz DF, Zalloua P, Koshel S, Ruhlen M, Renfrew C, Wells RS, Tyler-Smith C, Balanovska E; Genographic Consortium. 2011. Parallel evolution of genes and languages in the Caucasus region. Mol Biol Evol. Oct;28(10):2905…
Barac L, Pericic M, Klaric IM, Rootsi S, Janicijevic B, Kivisild T, Parik J, Rudan I, Villems R, Rudan P. 2003. Y chromosomal heritage of Croatian population and its island isolates. Eur J Hum Genet. Jul;11(7):535-42.
Battaglia V, Fornarino S, Al-Zahery N, Olivieri A, Pala M, Myres NM, King RJ, Rootsi S, Marjanovic D, Primorac D, et al. 2009. Y-chromosomal evidence of the cultural diffusion of agriculture in Southeast Europe. Eur J Hum Genet. 17(6):820-30.
Bosch E, Calafell F, Comas D, Oefner PJ, Underhill PA, Bertranpetit J. 2001. High-resolution analysis of human Y-chromosome variation shows a sharp discontinuity and limited gene flow between northwestern Africa and the Iberian Peninsula. Am J Hum Genet. 2001 Apr;68(4):1019-29.
Bosch E, Calafell F, González-Neira A, Flaiz C, Mateu E, Scheil HG, Huckenbeck W, Efremovska L, Mikerezi I, Xirotiris N, Grasa C, Schmidt H, Comas D. 2006. Paternal and maternal lineages in the Balkans show a homogeneous landscape over linguistic barriers, except for the isolated Aromuns. Ann Hum Genet. 70:459-87.
Cadenas AM, Zhivotovsky LA, Cavalli-Sforza LL, Underhill PA, Herrera RJ. 2008. Y-chromosome diversity characterizes the Gulf of Oman. Eur J Hum Genet. 16(3):374-386.
Capelli C, Redhead N, Romano V, Calì F, Lefranc G, Delague V, Megarbane A, Felice AE, Pascali VL, Neophytou PI, Poulli Z, Novelletto A, Malaspina P, Terrenato L, Berebbi A, Fellous M, Thomas MG, Goldstein DB. 2006. Population structure in the Mediterranean basin: a Y chromosome perspective. Ann Hum Genet. 70:207-25.
Capelli C, Brisighelli F, Scarnicci F, Arredi B, Caglia' A, Vetrugno G, Tofanelli S, Onofri V, Tagliabracci A, Paoli G, Pascali VL. 2007. Y chromosome genetic variation in the Italian peninsula is clinal and supports an admixture model for the Mesolithic-Neolithic encounter. Mol Phylogenet Evol. Jul;44(1):228-39. Epub 2006 Dec 13.
Caratti S, Gino S, Torre C, Robino C. 2009. Subtyping of Y-chromosomal haplogroup E-M78 (E1b1b1a) by SNP assay and its forensic application. Int J Legal Med. 123(4):357-360.
Cinnioglu C, King R, Kivisild T, Kalfoglu E, Atasoy S, Cavalleri GL, Lillie AS, Roseman CC, Lin AA, Prince K, et al. 2004. Excavating Y-chromosome haplotype strata in Anatolia. Hum Genet. 114(2):127-148.
Contu D, Morelli L, Santoni F, Foster JW, Francalacci P, Cucca F. 2008. Y-chromosome based evidence for pre-neolithic origin of the genetically homogeneous but diverse Sardinian population: inference for association scans. PLoS One. Jan 9;3(1):e1430.
Cruciani F, La Fratta R, Santolamazza P, Sellitto D, Pascone R, Moral P, Watson E, Guida V, Colomb EB, Zaharova B, Lavinha J, Vona G, Aman R, Calì F, Akar N, Richards M, Torroni A, Novelletto A, Scozzari R. 2004. Phylogeographic Analysis of Haplogroup E3b (E-M215) Y Chromosomes Reveals Multiple Migratory Events Within and Out Of Africa. Am. J. Hum. Genet. 74:1014–1022
Cruciani,F.; La Fratta,R.; Trombetta,B.; Santolamazza,P.; Sellitto,D.; Colomb,E.B.; Dugoujon,J.M.; Crivellaro,F.; Benincasa,T.; Pascone,R.; Moral,P.; Watson,E.; Melegh,B.; Barbujani,G.; Fuselli,S.; Vona,G.; Zagradisnik,B.; Assum,G.; Brdicka,R.; Kozlov,A.I.; Efremov,G.D.; Coppa,A.; Novelletto,A.; Scozzari,R. 2007. Tracing past human male movements in northern/eastern Africa and western Eurasia: ne…
Cruciani F, Trombetta B, Antonelli C, Pascone R, Valesini G, Scalzi V, Vona G, Melegh B, Zagradisnik B, Assum G, Efremov GD, Sellitto D, Scozzari R. 2011. Strong intra- and inter-continental differentiation revealed by Y chromosome SNPs M269, U106 and U152. Forensic Sci Int Genet. 5(3):e49-52
Cruciani,F.; Trombetta,B.; Sellitto,D.; Massaia,A.; Destro-Bisol,G.; Watson,E.; Beraud Colomb,E.; Dugoujon,J.M.; Moral,P.; Scozzari,R.2010. Human Y chromosome haplogroup R-V88: a paternal genetic record of early mid Holocene trans-Saharan connections and the spread of Chadic languages. Eur J Hum Genet 18, 7, 800-7
Di Gaetano C, Cerutti N, Crobu F, Robino C, Inturri S, Gino S, Guarrera S, Underhill PA, King RJ, Romano V, Cali F, Gasparini M, Matullo G, Salerno A, Torre C, Piazza A. 2009. Differential Greek and northern African migrations to Sicily are supported by genetic evidence from the Y chromosome. Eur J Hum Genet. Jan;17(1):91-9. Epub 2008 Aug 6.
Di Giacomo F, Luca F, Anagnou N, Ciavarella G, Corbo RM, Cresta M, Cucci F, Di Stasi L, Agostiano V, Giparaki M, Loutradis A, Mammi' C, Michalodimitrakis EN, Papola F, Pedicini G, Plata E, Terrenato L, Tofanelli S, Malaspina P, Novelletto A. 2003. Clinal patterns of human Y chromosomal diversity in continental Italy and Greece are dominated by drift and founder effects. Mol Phylogenet Evol. Sep;2…
El-Sibai M, Platt DE, Haber M, Xue Y, Youhanna SC, Wells RS, Izaabel H, Sanyoura MF, Harmanani H, Bonab MA, Behbehani J, Hashwa F, Tyler-Smith C, Zalloua PA; Genographic Consortium. 2009. Geographical structure of the Y-chromosomal genetic landscape of the Levant: a coastal-inland contrast. Ann Hum Genet. 73:568-81.
Ennafaa H, Fregel R, Khodjet-El-Khil H, González AM, Mahmoudi HA, Cabrera VM, Larruga JM, Benammar-Elgaaïed A. 2011. Mitochondrial DNA and Y-chromosome microstructure in Tunisia.J Hum Genet. 56(10):734-41.
Fadhlaoui-Zid K, Martinez-Cruz B, Khodjet-el-khil H, Mendizabal I, Benammar-Elgaaied A, Comas D. 2011. Genetic structure of Tunisian ethnic groups revealed by paternal lineages.Am J Phys Anthropol. 146(2):271-80.
Ferri G, Ceccardi S, Lugaresi F, Bini C, Ingravallo F, Cicognani A, Falconi M, Pelotti S. 2008. Male haplotypes and haplogroups differences between urban (Rimini) and rural area (Valmarecchia) in Romagna region (North Italy). Forensic Sci Int. Mar 5;175(2-3):250-5. Epub 2007 Jul 16.
Ferri G, Alù M, Corradini B, Radheshi E, Beduschi G. 2009. Slow and fast evolving markers typing in Modena males (North Italy). Forensic Sci Int Genet. Mar;3(2):e31-3. Epub 2008 Jun 20.
Firasat S, Khaliq S, Mohyuddin A, Papaioannou M, Tyler-Smith C, Underhill PA, Ayub Q. 2007. Y-chromosomal evidence for a limited Greek contribution to the Pathan population of Pakistan. Eur J Hum Genet. Jan;15(1):121-6. Epub 2006 Oct 18.
Flores C, Maca-Meyer N, Larruga JM, Cabrera VM, Karadsheh N, Gonzalez AM. 2005. Isolates in a corridor of migrations: a high-resolution analysis of Y-chromosome variation in Jordan. J Hum Genet. 50(9):435-441.
Francalacci P, Morelli L, Underhill PA, Lillie AS, Passarino G, Useli A, Madeddu R, Paoli G, Tofanelli S, Cal? CM, Ghiani ME, Varesi L, Memmi M, Vona G, Lin AA, Oefner P, Cavalli-Sforza LL. 2003. Peopling of three Mediterranean islands (Corsica, Sardinia, and Sicily) inferred by Y-chromosome biallelic variability. Am J Phys Anthropol. Jul;121(3):270-9.
Fregel R, Gomes V, Gusmão L, González AM, Cabrera VM, Amorim A, Larruga JM.2009. Demographic history of Canary Islands male gene-pool: replacement of native lineages by European. BMC Evol Biol. 3;9:181.
Haber M, Platt DE, Badro DA, Xue Y, El-Sibai M, Bonab MA, Youhanna SC, Saade S, Soria-Hernanz DF, Royyuru A, Wells RS, Tyler-Smith C, Zalloua PA; Genographic Consortium. 2011. Influences of history, geography, and religion on genetic structure: the Maronites in Lebanon. Eur J Hum Genet. Mar;19(3):334-40. Epub 2010 Dec 1.
King RJ, Ozcan SS, Carter T, Kalfo?lu E, Atasoy S, Triantaphyllidis C, Kouvatsi A, Lin AA, Chow CE, Zhivotovsky LA, Michalodimitrakis M, Underhill PA. 2008. Differential Y-chromosome Anatolian influences on the Greek and Cretan Neolithic. Ann Hum Genet. Mar;72(Pt 2):205-14.
King RJ, DiCristofaro J, Kouvatsi A, Triantaphyllidis C, Scheidel W, Myres NM, Lin AA, Eissautier A, Mitchell M, Binder D, Semino O, Novelletto A, Underhill PA, Chiaroni J. 2011. The coming of the Greeks to Provence and Corsica: Y-chromosome models of archaic Greek colonization of the western Mediterranean.BMC Evol Biol. 14;11:69.
Kujanovà M, Pereira L, Fernandes V, Pereira JB, Cerni V. 2009. Near eastern neolithic genetic input in a small oasis of the Egyptian Western Desert. Am J Phys Anthropol. Oct;140(2):336-46.
Larmuseau MH, Vanderheyden N, Jacobs M, Coomans M, Larno L, Decorte R. 2011. Micro-geographic distribution of Y-chromosomal variation in the central-western European region Brabant. Forensic Sci Int Genet. Mar;5(2):95-9. Epub 2010 Oct 30.
Lopez-Parra AM, Gusmao L, Tavares L, Baeza C, Amorim A, Mesa MS, Prata MJ, Arroyo-Pardo E. 2009. In search of the pre- and post-neolithic genetic substrates in Iberia: evidence from Y-chromosome in Pyrenean populations. Ann Hum Genet. Jan;73(1):42-53. Epub 2008 Sep 17.
Luis JR, Rowold DJ, Regueiro M, Caeiro B, Cinnioglu C, Roseman C, Underhill PA, Cavalli-Sforza LL, Herrera RJ. 2004. The Levant versus the Horn of Africa: evidence for bidirectional corridors of human migrations. Am J Hum Genet. 74(3):532-544.
Marjanovic D, Fornarino S, Montagna S, Primorac D, Hadziselimovic R, Vidovic S, Pojskic N, Battaglia V, Achilli A, Drobnic K, Andjelinovic S, Torroni A, Santachiara-Benerecetti AS, Semino O. 2005. The peopling of modern Bosnia-Herzegovina: Y-chromosome haplogroups in the three main ethnic groups. Ann Hum Genet. Nov;69(Pt 6):757-63.
Martinez L, Underhill PA, Zhivotovsky LA, Gayden T, Moschonas NK, Chow CE, Conti S, Mamolini E, Cavalli-Sforza LL, Herrera RJ. 2007. Paleolithic Y-haplogroup heritage predominates in a Cretan highland plateau. Eur J Hum Genet. Apr;15(4):485-93.
Myres,N.M.; Rootsi,S.; Lin,A.A.; Jarve,M.; King,R.J.; Kutuev,I.; Cabrera,V.M.; Khusnutdinova,E.K.; Pshenichnov,A.; Yunusbayev,B.; Balanovsky,O.; Balanovska,E.; Rudan,P.; Baldovic,M.; Herrera,R.J.; Chiaroni,J.; Di Cristofaro,J.; Villems,R.; Kivisild,T.; Underhill,P.A. 2010. A major Y-chromosome haplogroup R1b Holocene era founder effect in Central and Western Europe. Eur J Hum Genet, 19, 1, 95-101
Onofri V, Alessandrini F, Turchi C, Fraternale B, Buscemi L, Pesaresi M, Tagliabracci A. 2007. Y-chromosome genetic structure in sub-Apennine populations of Central Italy by SNP and STR analysis. Int J Legal Med. 121(3):234-7.
Onofri V, Alessandrini F, Turchi C, Pesaresi M, Tagliabracci A. 2008. Y-chromosome markers distribution in Northern Africa: High-resolution SNP and STR analysis in Tunisia and Morocco populations. Forensic Science International: Genetics Supplement Series: 1 (1): 235-236
Ottoni C, Larmuseau MH, Vanderheyden N, Martínez-Labarga C, Primativo G, Biondi G, Decorte R, Rickards O. 2011. Deep into the roots of the Libyan Tuareg: A genetic survey of their paternal heritage. Am J Phys Anthropol. 145(1):118-24.
Pericic M, Lauc LB, Klaric IM, Rootsi S, Janicijevic B, Rudan I, Terzic R, Colak I, Kvesic A, Popovic D, Sijacki A, Behluli I, Dordevic D, Efremovska L, Bajec DD, Stefanovic BD, Villems R, Rudan P. 2005. High-resolution phylogenetic analysis of southeastern Europe traces major episodes of paternal gene flow among Slavic populations. Mol Biol Evol. 22(10):1964-75
Regueiro M, Cadenas AM, Gayden T, Underhill PA, Herrera RJ. 2006. Iran: tricontinental nexus for Y-chromosome driven migration. Hum Hered. 61(3):132-143.
Robino C, Crobu F, Di Gaetano C et al. 2007. Analysis of Y-chromosomal SNP haplogroups and STR haplotypes in an Algerian population sample. Int J Legal Med.122: 251–255.
Rootsi S, Magri C, Kivisild T, Benuzzi G, Help H, Bermisheva M, Kutuev I, Bara´c L, Perici´c M, Balanovsky O, Pshenichnov A, Dion D, Grobei M, Zhivotovsky L A, Battaglia V, Achilli A, Al-Zahery N, Parik J, King R, Cinnioglu C, Khusnutdinova E, Rudan P, Balanovska E, Scheffrahn W, Simonescu M, Brehm A, Goncalves R, Rosa A, Moisan J P, Chaventre A, Ferak V, Füredi S, Oefner P J, Shen P, Beckman L, …
Sanchez JJ, Hallenberg C, Borsting C, Hernandez A, Morling N. 2005. High frequencies of Y chromosome lineages characterized by E3b1, DYS19-11, DYS392-12 in Somali males. Eur J Hum Genet. 13(7):856-866.
Scozzari R, Cruciani F, Pangrazio A, Santolamazza P, Vona G, Moral P, Latini V, Varesi L, Memmi MM, Romano V, De Leo G, Gennarelli M, Jaruzelska J, Villems R, Parik J, Macaulay V, Torroni A. 2001. Human Y-chromosome variation in the western Mediterranean area: implications for the peopling of the region. Hum Immunol. 62(9):871-84.
Semino O, Magri C, Benuzzi G, Lin AA, Al-Zahery N, Battaglia V, Maccioni L, Triantaphyllidis C, Shen P, Oefner PJ, Zhivotovsky LA, King R, Torroni A, Cavalli-Sforza LL, Underhill PA, Santachiara-Benerecetti AS. 2004. Origin, diffusion, and differentiation of Y-chromosome haplogroups E and J: inferences on the Neolithization of Europe and later migratory events in the Mediterranean area. Am J Hum …
Yunusbayev B, Metspalu M, Järve M, Kutuev I, Rootsi S, Metspalu E, Behar DM, Varendi K, Sahakyan H, Khusainova R, Yepiskoposyan L, Khusnutdinova EK, Underhill PA, Kivisild T, Villems R. 2012. The Caucasus as an asymmetric semipermeable barrier to ancient human migrations. Mol Biol Evol. 29(1):359-65.
Zalloua, P. A., Platt, D. E., El Sibai, M., Khalife, J., Makhoul, N.,Haber, M., Xue, Y., Izaabel, H., Bosch, E., Adams, S. M., Arroyo, E., Lopez-Parra, A. M., Aler, M., Picornell, A., Ramon,M., Jobling, M. A., Comas, D., Bertranpetit, J., Wells, R. S. & Tyler-Smith, C. 2008a Identifying genetic traces of historical expansions: Phoenician footprints in the Mediterranean. Am J Hum Genet 83, 633–42.
Zalloua, P. A., Xue, Y., Khalife, J., Makhoul, N., Debiane, L., Platt, D. E., Royyuru, A. K., Herrera, R. J., Hernanz, D. F., Blue-Smith, J.,Wells, R. S., Comas, D., Bertranpetit, J. & Tyler-Smith, C. 2008b Y-chromosomal diversity in Lebanon is structured by recent historical events. Am J Hum Genet 82, 873–82.
