# Supplementary material for: Introducing the Algerian Mitochondrial DNA and Y-Chromosome Profiles into the North African Landscape
Source: PLoS One. 2013 Feb 19;8(2):e56775. doi: 10.1371/journal.pone.0056775 (PMC3576335; doi:10.1371/journal.pone.0056775)
Supplement: Table S8 — Pairwise linearized FST for mtDNA (above diagonal) and Y-chromosome (below diagonal) haplogroups. (XLS) [file pone.0056775.s008.xls]

## Sheet: TS8
Table S8.- Pairwise linearized FST for mtDNA (above diagonal) and Y-chromosome (below diagonal) haplogroups
	IP	FRC	ISS	BAL	SAM	MOR	ALG	TUN	TuAn	LIB	EGY	CAU	TUR	LEQ	IRN	ARP
IP	-	0.0012	0.00206	0.04022	0.06259	0.01903	0.03675	0.03095	0.01332	0.04481	0.06403	0.01892	0.01517	0.02868	0.03771	0.09346
FRC	0.06042	-	0.00129	0.04191	0.07231	0.02434	0.04238	0.03579	0.01903	0.05198	0.0689	0.02093	0.0162	0.03098	0.03888	0.09554
ISS	0.11924	0.03923	-	0.03374	0.06046	0.01837	0.03179	0.02669	0.01334	0.04122	0.05519	0.01312	0.00911	0.02036	0.02849	0.0816
BAL	0.17191	0.09227	0.06211	-	0.03712	0.02385	0.03216	0.01844	0.02185	0.02267	0.02506	0.01829	0.01997	0.01507	0.02012	0.04407
SAM	0.32512	0.26869	0.22228	0.25968	-	0.01294	0.03084	0.01255	0.02068	0.00669	0.01731	0.03569	0.03582	0.02248	0.02537	0.02823
MOR	0.42047	0.39362	0.29937	0.34874	0.03223	-	0.01918	0.00453	0.00183	0.00795	0.0216	0.01339	0.01254	0.01033	0.01666	0.04029
ALG	0.24682	0.19335	0.15511	0.19439	0.02263	0.0693	-	0.01633	0.0155	0.02145	0.0255	0.01935	0.01947	0.01428	0.02119	0.03321
TUN	0.38894	0.35129	0.27139	0.31426	0.02029	0.01356	0.03104	-	0.00543	0.00438	0.00973	0.01282	0.01271	0.00596	0.01106	0.02781
TuAn	-	-	-	-	-	-	-	-	-	0.01225	0.02496	0.01028	0.00986	0.00995	0.01781	0.04275
LIB	0.3356	0.27045	0.22937	0.2627	0.10383	0.16041	0.10826	0.16911	-	-	0.00645	0.02043	0.02179	0.00983	0.01382	0.01926
EGY	0.16535	0.09965	0.0629	0.09346	0.13571	0.26658	0.07193	0.19772	-	0.17872	-	0.025	0.02671	0.01165	0.01368	0.01527
CAU	0.20599	0.13602	0.08494	0.11521	0.2847	0.38864	0.19408	0.33226	-	0.31855	0.07866	-	0.00264	0.00515	0.00969	0.044
TUR	0.15067	0.07512	0.03561	0.05206	0.2217	0.36981	0.15075	0.30809	-	0.23564	0.04188	0.04753	-	0.00384	0.00805	0.04416
LEQ	0.18471	0.11992	0.0811	0.10838	0.21253	0.33448	0.12802	0.2609	-	0.26875	0.02206	0.06881	0.04966	-	0.00434	0.02408
IRN	0.16072	0.08596	0.05016	0.05627	0.23432	0.37569	0.15877	0.31411	-	0.23837	0.04851	0.06289	0.01381	0.05361	-	0.02448
ARP	0.25302	0.17727	0.13135	0.15708	0.27885	0.46994	0.16322	0.35211	-	0.34052	0.05199	0.10633	0.08959	0.02152	0.09445	-
